# Supplementary material for: Response Surface Optimization for the Enhancement of the Extraction of Bioactive Compounds from Citrus limon Peel
Source: Antioxidants (Basel). 2023 Aug 12;12(8):1605. doi: 10.3390/antiox12081605 (PMC10451340; doi:10.3390/antiox12081605)
Supplement: Supplementary file 1 [file antioxidants-12-01605-s001.zip]

Archive with 1 entries (1 files):
- antioxidants-2543255-supplementary.pdf
